# Supplementary material for: Contribution of Common Genetic Variants to Familial Aggregation of Disease and Implications for Sequencing Studies
Source: PLoS Genet. 2019 Nov 15;15(11):e1008490. doi: 10.1371/journal.pgen.1008490 (PMC6881075; doi:10.1371/journal.pgen.1008490)
Supplement: S1 Tab — (TXT) [file pgen.1008490.s002.txt]

FamilyID	Hugo_Symbol	Variant (if from WEX)	Protein_Change	NumOfFamilyMembers	Hugo_Symbol	Variant (if from WEX)	Protein_Change	NumOfFamilyMembers
1	POT1	chr7_124493086_124493086_C_T	p.S270N	3
2	POT1	chr7_124493086_124493086_C_T	p.S270N	2
3	POT1	chr7_124493086_124493086_C_T	p.S270N	2
4	CDKN2A		P75fs	1
5	CDKN2A		R24P	1
6	CDKN2A		S56I	2
7	POT1	chr7_124493086_124493086_C_T	p.S270N	4
8	CDKN2A		L65P	4	CDKN2A	chr9_21971164_21971164_A_G	p.L14P	1
9	POT1	chr7_124503540_124503540_C_T	p.R137H	1
10	POT1	chr7_124493086_124493086_C_T	p.S270N	2
11	CDKN2A		G101W	1
12	ACD	chr16_67692133_67692133_G_A	p.S407L	3
13	CDKN2A	chr9_21971099_21971099_G_A	p.R36W	2
14	CDKN2A		R24P	2
15	POT1	chr7_124464052_124464052_C_G	p.Q623H	2
16	TERF2IP	chr16_75682397_75682397_C_A	p.S206Y	2
17	POT1	chr7_124491938_124491938_C_T	p.D313N	2
18	TERF2IP	chr16_75688209_75688209_G_C	p.E237Q	1
19	POT1	chr7_124475438_124475438_G_A	p.S467L	1
20	TERF2IP	chr16_75682397_75682397_C_A	p.S206Y	2
21	BAP1	chr3_52437798_52437798_A_G	p.S455P	2
22	BAP1	chr3_52437720_52437720_G_T	p.H481N	1
23	ACD	chr16_67692133_67692133_G_A	p.S407L	1
24	ACD	chr16_67692178_67692178_T_-	p.D392fs	2
25	POT1	chr7_124503547_124503547_C_T	p.A135T	1
26	TERT	chr5_1278857_1278857_T_C	p.I729V	1
27	POT1	chr7_124482994_124482994_C_A	p.E344*	1
28	CDKN2A	chr9_21971053_21971053_G_A	p.A51V	1
29	TERT	chr5_1294397_1294397_C_T	p.A202T	1
