# Supplementary material for: Contribution of Common Genetic Variants to Familial Aggregation of Disease and Implications for Sequencing Studies
Source: PLoS Genet. 2019 Nov 15;15(11):e1008490. doi: 10.1371/journal.pgen.1008490 (PMC6881075; doi:10.1371/journal.pgen.1008490)
Supplement: S2 Tab — (TXT) [file pgen.1008490.s003.txt]

SNP	Chromosome	Position	Coefficient	Allele
rs17416005	1	10761759	-0.0093	A
rs4655048	1	22668771	-0.0046	T
rs6679026	1	78619512	-0.017	T
rs11577235	1	114113340	-0.014	T
rs491313	1	114639043	0.00045	C
rs56026789	1	117847741	-0.00073	T
rs12410869	1	150856153	-0.06	T
rs190036801	1	154993090	0.0054	A
rs6700589	1	162628146	0.00021	A
rs4951392	1	204484617	-0.0016	C
rs10900468	1	205163057	0.003	A
rs1887975	1	205357568	0.0049	T
rs650681	1	219053292	-0.0046	T
rs1858550	1	226608104	-0.067	A
rs2025016	1	236298158	-0.012	A
rs12045702	1	236654959	-0.002	T
rs12069618	1	236744971	0.0071	A
rs115299550	1	246578346	-0.0081	A
rs62127650	2	10377318	-0.001	G
rs4047462	2	16358744	-0.0015	A
rs34680719	2	33034554	0.0053	C
rs6750047	2	38276549	0.021	A
rs281509	2	46433608	0.0012	C
rs11695150	2	48687557	-0.0072	C
rs7571090	2	52023129	0.00074	G
rs6546607	2	70650204	0.00087	A
rs4851781	2	106125082	0.0091	T
rs78865622	2	151165708	-0.0055	T
rs17715343	2	163167746	5.5e-05	G
rs72930448	2	176728502	0.0053	G
rs7582362	2	202176294	0.037	A
rs11686397	2	223656014	0.0015	G
rs6431303	2	235749373	0.0036	T
rs11129324	3	28718712	0.00063	C
rs114585466	3	30008848	-0.02	T
rs3773576	3	55028246	-0.02	T
rs6801238	3	55310644	0.0019	C
rs1510351	3	68507040	-0.0022	G
rs1559943	3	69657736	-0.0013	A
rs7611535	3	113924143	-0.0036	T
rs13353528	3	116456345	0.0087	C
rs11710182	3	134907866	0.002	G
rs9867857	3	156491160	0.0081	T
rs7632095	3	163843129	0.033	G
rs12696304	3	169481271	-0.0083	G
rs1464510	3	188112554	-0.01	A
rs4689599	4	7102597	-0.0035	T
rs1532794	4	13067811	0.012	T
rs75286671	4	21889289	-0.13	C
rs111461999	4	37633701	0.015	G
rs6839753	4	58098768	0.011	A
rs11726556	4	72922675	0.0058	C
rs1542096	4	77204500	-0.001	C
rs2703126	4	77819842	0.015	C
rs75724758	4	143003805	0.027	C
rs56035227	4	149426184	0.0064	G
rs6833655	4	175609469	0.003	T
rs380286	5	1320247	0.082	A
rs250417	5	33952378	-0.4	G
rs4865588	5	54234022	-0.00096	G
rs72767211	5	55426966	0.021	T
rs42392	5	55803929	-0.0098	G
rs73129882	5	55977842	-0.017	G
rs6895132	5	75239130	-0.001	G
rs7733911	5	90271619	-0.0015	T
rs13171367	5	122814733	-0.00072	G
rs6878548	5	153121228	0.0066	A
rs149220960	5	154605260	0.0047	G
rs113707970	5	166119571	0.00047	A
rs11738706	5	167522265	0.029	T
rs4077700	5	169610074	0.019	G
rs76364787	6	1081434	-0.0036	A
rs9392778	6	6405068	-0.0029	T
rs1285874	6	7115533	-0.007	T
rs59112743	6	15691778	0.014	A
rs11754283	6	16419643	-0.014	T
rs6914598	6	21163919	0.033	C
rs139791480	6	22679902	-0.11	C
rs1041981	6	31540784	-0.0076	A
rs146305655	6	32268953	-0.025	A
rs28688825	6	32587157	-0.016	G
rs115045413	6	33125973	0.0018	A
rs72909003	6	82163226	0.033	A
rs6938302	6	84745499	0.013	G
rs6909294	6	125073958	-0.0022	G
rs17071142	6	142054581	-0.0043	C
rs12209946	6	166413517	0.0039	A
rs10268757	7	15011508	0.016	G
rs1636744	7	16984280	0.037	T
rs62444470	7	17099432	0.035	C
rs11980271	7	17730402	0.0064	G
rs73075633	7	22141595	0.0058	G
rs245878	7	29185604	8e-04	C
rs10234834	7	29745196	-0.0011	T
rs187989493	7	106856034	6.1e-05	A
rs12533992	7	113024971	-0.0076	A
rs37911	7	122389302	0.00014	T
rs4731207	7	124396645	0.018	A
rs10954241	7	129177587	-0.00054	G
rs6974622	7	155344199	-0.0072	A
rs79306900	8	3747813	-0.0032	T
rs113991941	8	14938242	0.0081	C
rs6994183	8	21951009	0.0078	T
rs4329253	8	56156158	0.0013	T
rs11779437	8	72851034	-0.025	T
rs16904141	8	130699420	0.0041	G
rs28396864	8	140029759	0.00021	G
rs661356	9	244457	0.016	G
rs962298	9	12588950	-0.0015	C
rs7852450	9	21825075	-0.14	C
rs77283072	9	22060833	0.046	A
rs7030335	9	105038824	-0.011	C
rs10739221	9	109060830	0.039	T
rs7041168	9	110698716	0.025	G
rs3780269	9	134457580	0.002	A
rs17132024	10	4126900	-0.0041	G
rs139410052	10	17112633	0.0021	A
rs9787562	10	26252005	0.0032	G
rs185637766	10	36302428	0.013	C
rs3752750	10	73455308	-0.012	T
rs10883548	10	102627353	-0.00099	C
rs2995264	10	105668843	0.03	G
rs4751640	10	119572168	0.0061	A
rs7952606	11	4812601	0.0035	A
rs17244263	11	6532778	0.007	T
rs4366466	11	6777124	0.0073	C
rs1554519	11	10904067	0.011	G
rs10840515	11	10957242	-0.0025	A
rs954427	11	12234496	0.0038	G
rs7127472	11	61937658	0.0038	T
rs2290419	11	68919649	-0.047	G
rs498136	11	69367118	0.046	A
rs1393350	11	89011046	0.12	A
rs73008229	11	108187689	-0.085	A
rs10744613	12	3554821	0.011	C
rs2111398	12	13075202	0.023	G
rs4763456	12	17274672	-0.017	T
rs78161156	12	48593295	-0.044	G
rs12427405	12	92490021	0.0027	G
rs4457828	12	96363986	0.0027	A
rs149453822	12	110504091	0.013	T
rs3794207	12	121686078	-0.015	T
rs7321272	13	23551652	0.011	G
rs4770890	13	26548451	0.0013	G
rs9581779	13	27476285	3e-04	G
rs9512474	13	27550669	-0.0091	A
rs118021671	13	87317972	-0.0017	T
rs9555417	13	108486215	0.00033	T
rs61973880	13	114796132	-0.0021	G
rs10145395	14	49460060	0.0018	T
rs8015191	14	64465318	0.01	T
rs1950843	14	94597126	0.0028	G
rs2125834	15	24110776	-0.0063	G
rs72701304	15	24287028	-0.013	T
rs7164220	15	28341609	-0.033	C
rs1851520	15	30102135	-0.016	T
rs74456670	15	52042124	0.033	G
rs12594938	15	73071282	-0.005	A
rs28712263	15	95309317	-0.012	A
rs6500698	16	5616334	0.00047	A
rs12596638	16	54115829	0.05	A
rs117353195	16	64889360	-0.0039	G
rs35158985	16	68796746	0.027	G
rs59907199	16	75635255	0.0027	T
rs13338146	16	77255735	-0.0017	A
rs12919293	16	88096203	-0.0014	C
rs3843706	16	88821033	-0.015	C
rs475667	16	88870967	-0.019	C
rs71372800	16	89356701	-0.013	C
rs462464	16	89613037	-0.033	A
rs3794638	16	89753436	-0.11	A
rs12595968	16	89760474	-0.093	T
rs11646910	16	89818265	-0.0069	A
rs11648879	16	89827755	0.068	G
rs75570604	16	89846677	0.49	C
rs1805008	16	89986144	0.2	T
rs161394	17	3489244	-0.0026	A
rs4986170	17	43207858	-0.017	G
rs113003289	17	44058640	0.0097	A
rs9899469	17	71842274	0.0044	G
rs9961596	18	860614	-0.0023	C
rs12606278	18	28576341	0.0049	C
rs17823562	18	42988088	-0.00023	C
rs10853552	18	44933349	0.002	G
rs1893948	18	45709553	0.0054	G
rs34466956	19	3353622	0.01	C
rs61231668	19	4821033	0.0018	T
rs6134759	20	13032911	-0.0047	A
rs6088092	20	31675943	0.0068	C
rs6088372	20	32586748	0.17	T
rs6103072	20	35012486	0.009	A
rs8115958	20	35583588	0.0097	G
rs112987642	20	36752843	0.011	T
rs6021666	20	50677206	-0.0042	C
rs6070243	20	56316573	-0.0013	G
rs163798	20	57577935	0.006	A
rs75691080	20	62269750	-0.037	T
rs2178905	21	15713999	0.0012	T
rs17592036	21	23620688	0.0044	G
rs408825	21	42743496	-0.071	C
rs11700623	21	47459379	0.0011	G
rs2003574	22	20998965	0.0045	A
rs2092180	22	38571563	-0.048	G
rs11704050	22	45534295	-0.0014	T
